# Supplementary material for: Notes on the biology, distribution, biosecurity status and history in New Zealand of Macrotrachelia nigronitens (Stål, 1860) (Heteroptera: Anthocoridae)
Source: Biodivers Data J. 2014 Apr 23;(2):e1077. doi: 10.3897/BDJ.2.e1077 (PMC4031433; doi:10.3897/BDJ.2.e1077)
Supplement: XML Treatment for Macrotrachelia nigronitens [file BDJ.2.e1077-treatment1.xml]

<!DOCTYPE tp:taxon-treatment
  PUBLIC "-//TaxonX//DTD Taxonomic Treatment Publishing DTD v0 20100105//EN" "tax-treatment-NSO.dtd">
<tp:taxon-treatment xmlns:tp="http://www.plazi.org/taxpub"><tp:treatment-meta><mixed-citation publication-type="journal"><person-group><name><surname>Thorpe</surname><given-names>Stephen E.</given-names></name></person-group><article-title>Notes on the biology, distribution, biosecurity status and history in New Zealand of <italic><tp:taxon-name><tp:taxon-name-part taxon-name-part-type="genus">Macrotrachelia</tp:taxon-name-part> <tp:taxon-name-part taxon-name-part-type="species">nigronitens</tp:taxon-name-part></tp:taxon-name></italic> (Stål, 1860) (<tp:taxon-name><tp:taxon-name-part taxon-name-part-type="suborder">Heteroptera</tp:taxon-name-part></tp:taxon-name>: <tp:taxon-name><tp:taxon-name-part taxon-name-part-type="family">Anthocoridae</tp:taxon-name-part></tp:taxon-name>)</article-title><source>Biodivers Data J</source><day>23</day><month>4</month><year>2014</year><volume>2014</volume><issue>2</issue><pub-id pub-id-type="doi">10.3897/BDJ.2.e1077</pub-id></mixed-citation></tp:treatment-meta><tp:nomenclature><tp:taxon-name>
            <tp:taxon-name-part taxon-name-part-type="genus">Macrotrachelia</tp:taxon-name-part>
            <tp:taxon-name-part taxon-name-part-type="species">nigronitens</tp:taxon-name-part>
            <object-id xmlns:xlink="http://www.w3.org/1999/xlink" xlink:type="simple" object-id-type="Wikispecies">https://species.wikimedia.org/wiki/Macrotrachelia_nigronitens</object-id>
          </tp:taxon-name><tp:taxon-authority>(Stål, 1860)</tp:taxon-authority><tp:nomenclature-citation-list><tp:nomenclature-citation><tp:taxon-name><tp:taxon-name-part taxon-name-part-type="genus">Anthocoris</tp:taxon-name-part> <tp:taxon-name-part taxon-name-part-type="species">nigronitens</tp:taxon-name-part></tp:taxon-name><comment> Stål, 1860: 43 [Original description]</comment></tp:nomenclature-citation></tp:nomenclature-citation-list></tp:nomenclature><tp:treatment-sec sec-type="materials"><title>Materials</title><list list-type="alpha-lower" list-content="occurrences"><list-item><p><bold>Type status:</bold> <named-content xmlns:xlink="http://www.w3.org/1999/xlink" content-type="dwc:typeStatus" xlink:type="simple">Other material</named-content>. <bold>Occurrence:</bold> recordedBy: <named-content xmlns:xlink="http://www.w3.org/1999/xlink" content-type="dwc:recordedBy" xlink:type="simple">Keith A. J. Wise</named-content>; individualCount: <named-content xmlns:xlink="http://www.w3.org/1999/xlink" content-type="dwc:individualCount" xlink:type="simple">1</named-content>; sex: <named-content xmlns:xlink="http://www.w3.org/1999/xlink" content-type="dwc:sex" xlink:type="simple">female</named-content>; <bold>Taxon:</bold> scientificName: <named-content xmlns:xlink="http://www.w3.org/1999/xlink" content-type="dwc:scientificName" xlink:type="simple"><italic><tp:taxon-name><tp:taxon-name-part taxon-name-part-type="genus">Macrotrachelia</tp:taxon-name-part> <tp:taxon-name-part taxon-name-part-type="species">nigronitens</tp:taxon-name-part></tp:taxon-name></italic> (Stål, 1860)</named-content>; <bold>Location:</bold> country: <named-content xmlns:xlink="http://www.w3.org/1999/xlink" content-type="dwc:country" xlink:type="simple">New Zealand</named-content>; stateProvince: <named-content xmlns:xlink="http://www.w3.org/1999/xlink" content-type="dwc:stateProvince" xlink:type="simple">Auckland (AK)</named-content>; verbatimLocality: <named-content xmlns:xlink="http://www.w3.org/1999/xlink" content-type="dwc:verbatimLocality" xlink:type="simple">15 Kingdale Road, Henderson, New Zealand, AK</named-content>; verbatimElevation: <named-content xmlns:xlink="http://www.w3.org/1999/xlink" content-type="dwc:verbatimElevation" xlink:type="simple">10 m</named-content>; decimalLatitude: <named-content xmlns:xlink="http://www.w3.org/1999/xlink" content-type="dwc:decimalLatitude" xlink:type="simple">-36.86036</named-content>; decimalLongitude: <named-content xmlns:xlink="http://www.w3.org/1999/xlink" content-type="dwc:decimalLongitude" xlink:type="simple">174.62549</named-content>; coordinateUncertaintyInMeters: <named-content xmlns:xlink="http://www.w3.org/1999/xlink" content-type="dwc:coordinateUncertaintyInMeters" xlink:type="simple">32</named-content>; <bold>Identification:</bold> identifiedBy: <named-content xmlns:xlink="http://www.w3.org/1999/xlink" content-type="dwc:identifiedBy" xlink:type="simple">Stephen E. Thorpe</named-content>; <bold>Event:</bold> samplingProtocol: <named-content xmlns:xlink="http://www.w3.org/1999/xlink" content-type="dwc:samplingProtocol" xlink:type="simple">Swept</named-content>; eventDate: <named-content xmlns:xlink="http://www.w3.org/1999/xlink" content-type="dwc:eventDate" xlink:type="simple">1997-05-09</named-content>; habitat: <named-content xmlns:xlink="http://www.w3.org/1999/xlink" content-type="dwc:habitat" xlink:type="simple">Garden</named-content>; fieldNumber: <named-content xmlns:xlink="http://www.w3.org/1999/xlink" content-type="dwc:fieldNumber" xlink:type="simple">L5751</named-content>; <bold>Record Level:</bold> institutionCode: <named-content xmlns:xlink="http://www.w3.org/1999/xlink" content-type="dwc:institutionCode" xlink:type="simple">Auckland Museum</named-content>; collectionCode: <named-content xmlns:xlink="http://www.w3.org/1999/xlink" content-type="dwc:collectionCode" xlink:type="simple">AMNZ 59842</named-content></p></list-item><list-item><p><bold>Type status:</bold> <named-content xmlns:xlink="http://www.w3.org/1999/xlink" content-type="dwc:typeStatus" xlink:type="simple">Other material</named-content>. <bold>Occurrence:</bold> recordedBy: <named-content xmlns:xlink="http://www.w3.org/1999/xlink" content-type="dwc:recordedBy" xlink:type="simple">G. Robertson</named-content>; individualCount: <named-content xmlns:xlink="http://www.w3.org/1999/xlink" content-type="dwc:individualCount" xlink:type="simple">3</named-content>; sex: <named-content xmlns:xlink="http://www.w3.org/1999/xlink" content-type="dwc:sex" xlink:type="simple">females</named-content>; <bold>Taxon:</bold> scientificName: <named-content xmlns:xlink="http://www.w3.org/1999/xlink" content-type="dwc:scientificName" xlink:type="simple"><italic><tp:taxon-name><tp:taxon-name-part taxon-name-part-type="genus">Macrotrachelia</tp:taxon-name-part> <tp:taxon-name-part taxon-name-part-type="species">nigronitens</tp:taxon-name-part></tp:taxon-name></italic> (Stål, 1860)</named-content>; <bold>Location:</bold> country: <named-content xmlns:xlink="http://www.w3.org/1999/xlink" content-type="dwc:country" xlink:type="simple">New Zealand</named-content>; stateProvince: <named-content xmlns:xlink="http://www.w3.org/1999/xlink" content-type="dwc:stateProvince" xlink:type="simple">Auckland (AK)</named-content>; verbatimLocality: <named-content xmlns:xlink="http://www.w3.org/1999/xlink" content-type="dwc:verbatimLocality" xlink:type="simple">Auckland Regional Botanic Gardens, Manurewa, New Zealand, AK</named-content>; verbatimElevation: <named-content xmlns:xlink="http://www.w3.org/1999/xlink" content-type="dwc:verbatimElevation" xlink:type="simple">40m</named-content>; decimalLatitude: <named-content xmlns:xlink="http://www.w3.org/1999/xlink" content-type="dwc:decimalLatitude" xlink:type="simple">-37.00879</named-content>; decimalLongitude: <named-content xmlns:xlink="http://www.w3.org/1999/xlink" content-type="dwc:decimalLongitude" xlink:type="simple">174.90646</named-content>; coordinateUncertaintyInMeters: <named-content xmlns:xlink="http://www.w3.org/1999/xlink" content-type="dwc:coordinateUncertaintyInMeters" xlink:type="simple">570</named-content>; <bold>Identification:</bold> identifiedBy: <named-content xmlns:xlink="http://www.w3.org/1999/xlink" content-type="dwc:identifiedBy" xlink:type="simple">Stephen E. Thorpe</named-content>; <bold>Event:</bold> eventDate: <named-content xmlns:xlink="http://www.w3.org/1999/xlink" content-type="dwc:eventDate" xlink:type="simple">2005-08</named-content>; habitat: <named-content xmlns:xlink="http://www.w3.org/1999/xlink" content-type="dwc:habitat" xlink:type="simple">In leaf-roll galls on <italic><tp:taxon-name><tp:taxon-name-part taxon-name-part-type="genus">Callistemon</tp:taxon-name-part></tp:taxon-name></italic> sp. infested with <italic><tp:taxon-name><tp:taxon-name-part taxon-name-part-type="genus">Teuchothrips</tp:taxon-name-part> <tp:taxon-name-part taxon-name-part-type="species">disjunctus</tp:taxon-name-part></tp:taxon-name></italic> (Hood)</named-content>; fieldNumber: <named-content xmlns:xlink="http://www.w3.org/1999/xlink" content-type="dwc:fieldNumber" xlink:type="simple">L14594</named-content>; <bold>Record Level:</bold> institutionCode: <named-content xmlns:xlink="http://www.w3.org/1999/xlink" content-type="dwc:institutionCode" xlink:type="simple">Auckland Museum</named-content>; collectionCode: <named-content xmlns:xlink="http://www.w3.org/1999/xlink" content-type="dwc:collectionCode" xlink:type="simple">AMNZ 73644, 73645, 73646</named-content></p></list-item><list-item><p><bold>Type status:</bold> <named-content xmlns:xlink="http://www.w3.org/1999/xlink" content-type="dwc:typeStatus" xlink:type="simple">Other material</named-content>. <bold>Occurrence:</bold> recordedBy: <named-content xmlns:xlink="http://www.w3.org/1999/xlink" content-type="dwc:recordedBy" xlink:type="simple">John W. Early</named-content>; individualCount: <named-content xmlns:xlink="http://www.w3.org/1999/xlink" content-type="dwc:individualCount" xlink:type="simple">5</named-content>; sex: <named-content xmlns:xlink="http://www.w3.org/1999/xlink" content-type="dwc:sex" xlink:type="simple">3 females, 2 immatures</named-content>; <bold>Taxon:</bold> scientificName: <named-content xmlns:xlink="http://www.w3.org/1999/xlink" content-type="dwc:scientificName" xlink:type="simple"><italic><tp:taxon-name><tp:taxon-name-part taxon-name-part-type="genus">Macrotrachelia</tp:taxon-name-part> <tp:taxon-name-part taxon-name-part-type="species">nigronitens</tp:taxon-name-part></tp:taxon-name></italic> (Stål, 1860)</named-content>; <bold>Location:</bold> country: <named-content xmlns:xlink="http://www.w3.org/1999/xlink" content-type="dwc:country" xlink:type="simple">New Zealand</named-content>; stateProvince: <named-content xmlns:xlink="http://www.w3.org/1999/xlink" content-type="dwc:stateProvince" xlink:type="simple">Auckland (AK)</named-content>; verbatimLocality: <named-content xmlns:xlink="http://www.w3.org/1999/xlink" content-type="dwc:verbatimLocality" xlink:type="simple">Auckland Airport, Mangere, New Zealand, AK</named-content>; decimalLatitude: <named-content xmlns:xlink="http://www.w3.org/1999/xlink" content-type="dwc:decimalLatitude" xlink:type="simple">-37.00019</named-content>; decimalLongitude: <named-content xmlns:xlink="http://www.w3.org/1999/xlink" content-type="dwc:decimalLongitude" xlink:type="simple">174.79505</named-content>; coordinateUncertaintyInMeters: <named-content xmlns:xlink="http://www.w3.org/1999/xlink" content-type="dwc:coordinateUncertaintyInMeters" xlink:type="simple">400</named-content>; <bold>Identification:</bold> identifiedBy: <named-content xmlns:xlink="http://www.w3.org/1999/xlink" content-type="dwc:identifiedBy" xlink:type="simple">Stephen E. Thorpe</named-content>; <bold>Event:</bold> eventDate: <named-content xmlns:xlink="http://www.w3.org/1999/xlink" content-type="dwc:eventDate" xlink:type="simple">2011-04-17</named-content>; habitat: <named-content xmlns:xlink="http://www.w3.org/1999/xlink" content-type="dwc:habitat" xlink:type="simple">With <italic><tp:taxon-name><tp:taxon-name-part taxon-name-part-type="genus">Gynaikothrips</tp:taxon-name-part> <tp:taxon-name-part taxon-name-part-type="species">ficorum</tp:taxon-name-part></tp:taxon-name></italic> in rolled leaves of <italic><tp:taxon-name><tp:taxon-name-part taxon-name-part-type="genus">Ficus</tp:taxon-name-part> <tp:taxon-name-part taxon-name-part-type="species">microcarpa</tp:taxon-name-part></tp:taxon-name></italic></named-content>; fieldNumber: <named-content xmlns:xlink="http://www.w3.org/1999/xlink" content-type="dwc:fieldNumber" xlink:type="simple">L19131</named-content>; <bold>Record Level:</bold> institutionCode: <named-content xmlns:xlink="http://www.w3.org/1999/xlink" content-type="dwc:institutionCode" xlink:type="simple">Auckland Museum</named-content>; collectionCode: <named-content xmlns:xlink="http://www.w3.org/1999/xlink" content-type="dwc:collectionCode" xlink:type="simple">AMNZ 85334 (immature), 85335 (immature), 85336 (adult female), 85337 (adult female), 85338 (adult female)</named-content></p></list-item><list-item><p><bold>Type status:</bold> <named-content xmlns:xlink="http://www.w3.org/1999/xlink" content-type="dwc:typeStatus" xlink:type="simple">Other material</named-content>. <bold>Occurrence:</bold> recordedBy: <named-content xmlns:xlink="http://www.w3.org/1999/xlink" content-type="dwc:recordedBy" xlink:type="simple">Stephen E. Thorpe</named-content>; individualCount: <named-content xmlns:xlink="http://www.w3.org/1999/xlink" content-type="dwc:individualCount" xlink:type="simple">1</named-content>; sex: <named-content xmlns:xlink="http://www.w3.org/1999/xlink" content-type="dwc:sex" xlink:type="simple">male</named-content>; <bold>Taxon:</bold> scientificName: <named-content xmlns:xlink="http://www.w3.org/1999/xlink" content-type="dwc:scientificName" xlink:type="simple"><italic><tp:taxon-name><tp:taxon-name-part taxon-name-part-type="genus">Macrotrachelia</tp:taxon-name-part> <tp:taxon-name-part taxon-name-part-type="species">nigronitens</tp:taxon-name-part></tp:taxon-name></italic> (Stål, 1860)</named-content>; <bold>Location:</bold> country: <named-content xmlns:xlink="http://www.w3.org/1999/xlink" content-type="dwc:country" xlink:type="simple">New Zealand</named-content>; stateProvince: <named-content xmlns:xlink="http://www.w3.org/1999/xlink" content-type="dwc:stateProvince" xlink:type="simple">Auckland (AK)</named-content>; verbatimLocality: <named-content xmlns:xlink="http://www.w3.org/1999/xlink" content-type="dwc:verbatimLocality" xlink:type="simple">25 Felton Mathew Ave, suburb of Saint Johns, New Zealand, AK</named-content>; verbatimLatitude: <named-content xmlns:xlink="http://www.w3.org/1999/xlink" content-type="dwc:verbatimLatitude" xlink:type="simple">-36.87246</named-content>; verbatimLongitude: <named-content xmlns:xlink="http://www.w3.org/1999/xlink" content-type="dwc:verbatimLongitude" xlink:type="simple">174.84731</named-content>; coordinateUncertaintyInMeters: <named-content xmlns:xlink="http://www.w3.org/1999/xlink" content-type="dwc:coordinateUncertaintyInMeters" xlink:type="simple">5</named-content>; <bold>Identification:</bold> identifiedBy: <named-content xmlns:xlink="http://www.w3.org/1999/xlink" content-type="dwc:identifiedBy" xlink:type="simple">Stephen E. Thorpe</named-content>; <bold>Event:</bold> eventDate: <named-content xmlns:xlink="http://www.w3.org/1999/xlink" content-type="dwc:eventDate" xlink:type="simple">2014-03-01</named-content>; habitat: <named-content xmlns:xlink="http://www.w3.org/1999/xlink" content-type="dwc:habitat" xlink:type="simple">On <italic><tp:taxon-name><tp:taxon-name-part taxon-name-part-type="genus">Callistemon</tp:taxon-name-part></tp:taxon-name></italic> sp. In leaf-roll galls of <italic><tp:taxon-name><tp:taxon-name-part taxon-name-part-type="genus">Teuchothrips</tp:taxon-name-part> <tp:taxon-name-part taxon-name-part-type="species">disjunctus</tp:taxon-name-part></tp:taxon-name></italic></named-content>; fieldNumber: <named-content xmlns:xlink="http://www.w3.org/1999/xlink" content-type="dwc:fieldNumber" xlink:type="simple">L17240</named-content>; <bold>Record Level:</bold> institutionCode: <named-content xmlns:xlink="http://www.w3.org/1999/xlink" content-type="dwc:institutionCode" xlink:type="simple">Auckland Museum</named-content>; collectionCode: <named-content xmlns:xlink="http://www.w3.org/1999/xlink" content-type="dwc:collectionCode" xlink:type="simple">AMNZ 87996</named-content></p></list-item><list-item><p><bold>Type status:</bold> <named-content xmlns:xlink="http://www.w3.org/1999/xlink" content-type="dwc:typeStatus" xlink:type="simple">Other material</named-content>. <bold>Occurrence:</bold> recordedBy: <named-content xmlns:xlink="http://www.w3.org/1999/xlink" content-type="dwc:recordedBy" xlink:type="simple">Stephen E. Thorpe</named-content>; individualCount: <named-content xmlns:xlink="http://www.w3.org/1999/xlink" content-type="dwc:individualCount" xlink:type="simple">1</named-content>; sex: <named-content xmlns:xlink="http://www.w3.org/1999/xlink" content-type="dwc:sex" xlink:type="simple">male</named-content>; <bold>Taxon:</bold> scientificName: <named-content xmlns:xlink="http://www.w3.org/1999/xlink" content-type="dwc:scientificName" xlink:type="simple"><italic><tp:taxon-name><tp:taxon-name-part taxon-name-part-type="genus">Macrotrachelia</tp:taxon-name-part> <tp:taxon-name-part taxon-name-part-type="species">nigronitens</tp:taxon-name-part></tp:taxon-name></italic> (Stål, 1860)</named-content>; <bold>Location:</bold> country: <named-content xmlns:xlink="http://www.w3.org/1999/xlink" content-type="dwc:country" xlink:type="simple">New Zealand</named-content>; stateProvince: <named-content xmlns:xlink="http://www.w3.org/1999/xlink" content-type="dwc:stateProvince" xlink:type="simple">Auckland (AK)</named-content>; verbatimLocality: <named-content xmlns:xlink="http://www.w3.org/1999/xlink" content-type="dwc:verbatimLocality" xlink:type="simple">2 Farringdon Street, suburb of Glen Innes, New Zealand, AK</named-content>; verbatimLatitude: <named-content xmlns:xlink="http://www.w3.org/1999/xlink" content-type="dwc:verbatimLatitude" xlink:type="simple">-36.87164</named-content>; verbatimLongitude: <named-content xmlns:xlink="http://www.w3.org/1999/xlink" content-type="dwc:verbatimLongitude" xlink:type="simple">174.85883</named-content>; coordinateUncertaintyInMeters: <named-content xmlns:xlink="http://www.w3.org/1999/xlink" content-type="dwc:coordinateUncertaintyInMeters" xlink:type="simple">0</named-content>; <bold>Identification:</bold> identifiedBy: <named-content xmlns:xlink="http://www.w3.org/1999/xlink" content-type="dwc:identifiedBy" xlink:type="simple">Stephen E. Thorpe</named-content>; <bold>Event:</bold> eventDate: <named-content xmlns:xlink="http://www.w3.org/1999/xlink" content-type="dwc:eventDate" xlink:type="simple">2014-03-02</named-content>; habitat: <named-content xmlns:xlink="http://www.w3.org/1999/xlink" content-type="dwc:habitat" xlink:type="simple">On <italic><tp:taxon-name><tp:taxon-name-part taxon-name-part-type="genus">Callistemon</tp:taxon-name-part></tp:taxon-name></italic> sp., growing over fence into Paddington Reserve. In leaf-roll gall of <italic><tp:taxon-name><tp:taxon-name-part taxon-name-part-type="genus">Teuchothrips</tp:taxon-name-part> <tp:taxon-name-part taxon-name-part-type="species">disjunctus</tp:taxon-name-part></tp:taxon-name></italic></named-content>; fieldNumber: <named-content xmlns:xlink="http://www.w3.org/1999/xlink" content-type="dwc:fieldNumber" xlink:type="simple">EN17241</named-content>; <bold>Record Level:</bold> institutionCode: <named-content xmlns:xlink="http://www.w3.org/1999/xlink" content-type="dwc:institutionCode" xlink:type="simple">Auckland Museum</named-content>; collectionCode: <named-content xmlns:xlink="http://www.w3.org/1999/xlink" content-type="dwc:collectionCode" xlink:type="simple">AMNZ 87997</named-content></p></list-item></list></tp:treatment-sec><tp:treatment-sec sec-type="Distribution"><title>Distribution</title><p>Within New Zealand, <italic><tp:taxon-name><tp:taxon-name-part taxon-name-part-type="genus">Macrotrachelia</tp:taxon-name-part> <tp:taxon-name-part taxon-name-part-type="species">nigronitens</tp:taxon-name-part></tp:taxon-name></italic> is present in at least the vicinity of Auckland City and suburbs (AK). The genus <italic><tp:taxon-name><tp:taxon-name-part taxon-name-part-type="genus">Macrotrachelia</tp:taxon-name-part></tp:taxon-name></italic> consists of 6 currently recognised Central American species, with only <italic><tp:taxon-name><tp:taxon-name-part taxon-name-part-type="genus">Macrotrachelia</tp:taxon-name-part> <tp:taxon-name-part taxon-name-part-type="species">nigronitens</tp:taxon-name-part></tp:taxon-name></italic> extending (naturally?) into South America (Argentina, Brazil), and possibly also adventive in California (<xref ref-type="bibr" rid="B628791">Carpintero 2002</xref>, <xref ref-type="bibr" rid="B589195">Lewis et al. 2005</xref>).</p></tp:treatment-sec><tp:treatment-sec sec-type="Biology"><title>Biology</title><p><italic><tp:taxon-name><tp:taxon-name-part taxon-name-part-type="genus">Macrotrachelia</tp:taxon-name-part> <tp:taxon-name-part taxon-name-part-type="species">nigronitens</tp:taxon-name-part></tp:taxon-name></italic> is a predator of thrips inside leaf-roll galls induced by the thrips. Two species of thrips (<tp:taxon-name><tp:taxon-name-part taxon-name-part-type="order">Thysanoptera</tp:taxon-name-part></tp:taxon-name>: <tp:taxon-name><tp:taxon-name-part taxon-name-part-type="suborder">Tubulifera</tp:taxon-name-part></tp:taxon-name>: <tp:taxon-name><tp:taxon-name-part taxon-name-part-type="family">Phlaeothripidae</tp:taxon-name-part></tp:taxon-name>) are responsible for such galls in New Zealand, both of them adventive. One is <italic><tp:taxon-name><tp:taxon-name-part taxon-name-part-type="genus">Gynaikothrips</tp:taxon-name-part> <tp:taxon-name-part taxon-name-part-type="species">ficorum</tp:taxon-name-part></tp:taxon-name></italic> on <italic><tp:taxon-name><tp:taxon-name-part taxon-name-part-type="genus">Ficus</tp:taxon-name-part> <tp:taxon-name-part taxon-name-part-type="species">microcarpa</tp:taxon-name-part></tp:taxon-name></italic> (<tp:taxon-name><tp:taxon-name-part taxon-name-part-type="family">Moraceae</tp:taxon-name-part></tp:taxon-name>). The other is <italic><tp:taxon-name><tp:taxon-name-part taxon-name-part-type="genus">Teuchothrips</tp:taxon-name-part> <tp:taxon-name-part taxon-name-part-type="species">disjunctus</tp:taxon-name-part></tp:taxon-name></italic> on <italic><tp:taxon-name><tp:taxon-name-part taxon-name-part-type="genus">Callistemon</tp:taxon-name-part></tp:taxon-name></italic> (<tp:taxon-name><tp:taxon-name-part taxon-name-part-type="family">Myrtaceae</tp:taxon-name-part></tp:taxon-name>). <italic><tp:taxon-name><tp:taxon-name-part taxon-name-part-type="genus">Ficus</tp:taxon-name-part> <tp:taxon-name-part taxon-name-part-type="species">microcarpa</tp:taxon-name-part></tp:taxon-name></italic> is rare in New Zealand, present only in cultivation as an ornamental. <italic><tp:taxon-name><tp:taxon-name-part taxon-name-part-type="genus">Callistemon</tp:taxon-name-part></tp:taxon-name></italic> is far more common, and probably represents the main habitat of <italic><tp:taxon-name><tp:taxon-name-part taxon-name-part-type="genus">Macrotrachelia</tp:taxon-name-part> <tp:taxon-name-part taxon-name-part-type="species">nigronitens</tp:taxon-name-part></tp:taxon-name></italic> in New Zealand. Note that <italic><tp:taxon-name><tp:taxon-name-part taxon-name-part-type="genus">Gynaikothrips</tp:taxon-name-part> <tp:taxon-name-part taxon-name-part-type="species">ficorum</tp:taxon-name-part></tp:taxon-name></italic> in New Zealand appears to occur only on <italic><tp:taxon-name><tp:taxon-name-part taxon-name-part-type="genus">Ficus</tp:taxon-name-part> <tp:taxon-name-part taxon-name-part-type="species">microcarpa</tp:taxon-name-part></tp:taxon-name></italic>, and not any of the other, more common species of <italic><tp:taxon-name><tp:taxon-name-part taxon-name-part-type="genus">Ficus</tp:taxon-name-part></tp:taxon-name></italic>. Note also that <italic><tp:taxon-name><tp:taxon-name-part taxon-name-part-type="genus">Macrotrachelia</tp:taxon-name-part> <tp:taxon-name-part taxon-name-part-type="species">nigronitens</tp:taxon-name-part></tp:taxon-name></italic> has not been found feeding on any other thrips, at least not in New Zealand.</p><p>The data presented herein strongly indicates that <italic><tp:taxon-name><tp:taxon-name-part taxon-name-part-type="genus">Macrotrachelia</tp:taxon-name-part> <tp:taxon-name-part taxon-name-part-type="species">nigronitens</tp:taxon-name-part></tp:taxon-name></italic> is present in New Zealand as a permanent wild population in suburban gardens and parks. It should therefore be added to the New Zealand Organisms Register (NZOR), as exotic and present in the wild.</p><p>The pathway of entry of <italic><tp:taxon-name><tp:taxon-name-part taxon-name-part-type="genus">Macrotrachelia</tp:taxon-name-part> <tp:taxon-name-part taxon-name-part-type="species">nigronitens</tp:taxon-name-part></tp:taxon-name></italic> into New Zealand is unknown. It may have arrived here directly from the Americas, associated with <italic><tp:taxon-name><tp:taxon-name-part taxon-name-part-type="genus">Gynaikothrips</tp:taxon-name-part> <tp:taxon-name-part taxon-name-part-type="species">ficorum</tp:taxon-name-part></tp:taxon-name></italic>, and then shifted host to the much more locally abundant <italic><tp:taxon-name><tp:taxon-name-part taxon-name-part-type="genus">Teuchothrips</tp:taxon-name-part> <tp:taxon-name-part taxon-name-part-type="species">disjunctus</tp:taxon-name-part></tp:taxon-name></italic> on <italic><tp:taxon-name><tp:taxon-name-part taxon-name-part-type="genus">Callistemon</tp:taxon-name-part></tp:taxon-name></italic>. It is not known to be present in Australia, where both <italic><tp:taxon-name><tp:taxon-name-part taxon-name-part-type="genus">Teuchothrips</tp:taxon-name-part> <tp:taxon-name-part taxon-name-part-type="species">disjunctus</tp:taxon-name-part></tp:taxon-name></italic> and <italic><tp:taxon-name><tp:taxon-name-part taxon-name-part-type="genus">Callistemon</tp:taxon-name-part></tp:taxon-name></italic> are native.</p></tp:treatment-sec><ref-list><ref id="B628791"><element-citation xmlns:xlink="http://www.w3.org/1999/xlink" publication-type="article" xlink:type="simple"><person-group person-group-type="author"><name name-style="western"><surname>Carpintero</surname><given-names>D. L.</given-names></name></person-group><year>2002</year><article-title>Catalogue of the Neotropical <tp:taxon-name><tp:taxon-name-part taxon-name-part-type="family">Anthocoridae</tp:taxon-name-part></tp:taxon-name> (<tp:taxon-name><tp:taxon-name-part taxon-name-part-type="suborder">Heteroptera</tp:taxon-name-part></tp:taxon-name>).</article-title><source>Revista de la Sociedad Entomológica de Argentina</source><volume>61</volume><fpage>25</fpage><lpage>44</lpage><uri xlink:type="simple">http://02ee241.netsolhost.com/C-Entomologos/pdf/Carpintero,DL/TN2.pdf</uri></element-citation></ref><ref id="B589195"><element-citation xmlns:xlink="http://www.w3.org/1999/xlink" publication-type="article" xlink:type="simple"><person-group person-group-type="author"><name name-style="western"><surname>Lewis</surname><given-names>T. M.</given-names></name><name name-style="western"><surname>Horton</surname><given-names>D. R.</given-names></name><name name-style="western"><surname>Broers</surname><given-names>D. A.</given-names></name></person-group><year>2005</year><article-title>New state and United States records for <tp:taxon-name><tp:taxon-name-part taxon-name-part-type="family">Anthocoridae</tp:taxon-name-part></tp:taxon-name> (<tp:taxon-name><tp:taxon-name-part taxon-name-part-type="order">Hemiptera</tp:taxon-name-part></tp:taxon-name>: <tp:taxon-name><tp:taxon-name-part taxon-name-part-type="suborder">Heteroptera</tp:taxon-name-part></tp:taxon-name>)</article-title><source>Pan-Pacific entomologist</source><volume>81</volume><fpage>59</fpage><lpage>67</lpage></element-citation></ref></ref-list></tp:taxon-treatment>
